# Supplementary material for: Enhanced Therapeutic Potential of Irreversible Electroporation under Combination with Gold-Doped Mesoporous Silica Nanoparticles against EMT-6 Breast Cancer Cells
Source: Biosensors (Basel). 2022 Dec 27;13(1):41. doi: 10.3390/bios13010041 (PMC9855861; doi:10.3390/bios13010041)
Supplement: Supplementary file 1 [file biosensors-13-00041-s001.zip]

Archive with 1 entries (1 files):
- biosensors-2049086-supplementary.pdf
